# Supplementary material for: Improved Endurance Running Performance Following Haskap Berry (Lonicera caerulea L.) Ingestion
Source: Nutrients. 2022 Feb 13;14(4):780. doi: 10.3390/nu14040780 (PMC8877138; doi:10.3390/nu14040780)
Supplement: Supplementary file 1 [file nutrients-14-00780-s001.zip]

Archive with 1 entries (1 files):
- nutrients-1541398-supplementary.pdf
